# Supplementary material for: Range extension and conservation status of the rare Solanaceae shrub, Solanumconocarpum
Source: Biodivers Data J. 2021 Jul 23;9:e69156. doi: 10.3897/BDJ.9.e69156 (PMC8324583; doi:10.3897/BDJ.9.e69156)
Supplement: Supplementary material 1 — Solanumconocarpum occurrences [file bdj-09-e69156-s001.kml]

<?xml version="1.0" encoding="UTF-8"?>
<kml xmlns="http://www.opengis.net/kml/2.2" xmlns:gx="http://www.google.com/kml/ext/2.2" xmlns:kml="http://www.opengis.net/kml/2.2" xmlns:atom="http://www.w3.org/2005/Atom">
<Document>
  <name>.kml</name>
  <Style id="sn_gbif_marker0">
    <IconStyle>
      <scale>0.6</scale>
      <Icon>
        <href>http://geocat.kew.org/assets/editor/gbif_marker.png</href>
      </Icon>
    </IconStyle>
  </Style>
  <Style id="sh_flickr_marker0">
    <IconStyle>
      <scale>0.709091</scale>
      <Icon>
        <href>http://geocat.kew.org/assets/editor/flickr_marker.png</href>
      </Icon>
    </IconStyle>
  </Style>
  <StyleMap id="msn_flickr_marker">
    <Pair>
      <key>normal</key>
      <styleUrl>#sn_flickr_marker0</styleUrl>
    </Pair>
    <Pair>
      <key>highlight</key>
      <styleUrl>#sh_flickr_marker</styleUrl>
    </Pair>
  </StyleMap>
  <Style id="sn_ylw-pushpin1">
    <IconStyle>
      <scale>1.1</scale>
      <Icon>
        <href>http://maps.google.com/mapfiles/kml/pushpin/ylw-pushpin.png</href>
      </Icon>
      <hotSpot x="20" y="2" xunits="pixels" yunits="pixels"/>
    </IconStyle>
    <LineStyle>
      <color>ff161616</color>
      <width>2</width>
    </LineStyle>
    <PolyStyle>
      <color>661b2dff</color>
    </PolyStyle>
  </Style>
  <StyleMap id="msn_ylw-pushpin1">
    <Pair>
      <key>normal</key>
      <styleUrl>#sn_ylw-pushpin5</styleUrl>
    </Pair>
    <Pair>
      <key>highlight</key>
      <styleUrl>#sh_ylw-pushpin2</styleUrl>
    </Pair>
  </StyleMap>
  <StyleMap id="msn_ylw-pushpin">
    <Pair>
      <key>normal</key>
      <styleUrl>#sn_ylw-pushpin</styleUrl>
    </Pair>
    <Pair>
      <key>highlight</key>
      <styleUrl>#sh_ylw-pushpin</styleUrl>
    </Pair>
  </StyleMap>
  <Style id="sn_gbif_marker">
    <IconStyle>
      <scale>0.6</scale>
      <Icon>
        <href>http://geocat.kew.org/assets/editor/gbif_marker.png</href>
      </Icon>
    </IconStyle>
  </Style>
  <Style id="sh_ylw-pushpin3">
    <IconStyle>
      <scale>1.3</scale>
      <Icon>
        <href>http://maps.google.com/mapfiles/kml/pushpin/ylw-pushpin.png</href>
      </Icon>
      <hotSpot x="20" y="2" xunits="pixels" yunits="pixels"/>
    </IconStyle>
    <LineStyle>
      <color>ff161616</color>
      <width>2</width>
    </LineStyle>
    <PolyStyle>
      <color>661b2dff</color>
    </PolyStyle>
  </Style>
  <StyleMap id="msn_flickr_marker0">
    <Pair>
      <key>normal</key>
      <styleUrl>#sn_flickr_marker</styleUrl>
    </Pair>
    <Pair>
      <key>highlight</key>
      <styleUrl>#sh_flickr_marker0</styleUrl>
    </Pair>
  </StyleMap>
  <Style id="sh_your_marker0">
    <IconStyle>
      <scale>0.709091</scale>
      <Icon>
        <href>http://geocat.kew.org/assets/editor/your_marker.png</href>
      </Icon>
    </IconStyle>
  </Style>
  <Style id="sn_flickr_marker0">
    <IconStyle>
      <scale>0.6</scale>
      <Icon>
        <href>http://geocat.kew.org/assets/editor/flickr_marker.png</href>
      </Icon>
    </IconStyle>
  </Style>
  <Style id="sh_ylw-pushpin1">
    <IconStyle>
      <scale>1.3</scale>
      <Icon>
        <href>http://maps.google.com/mapfiles/kml/pushpin/ylw-pushpin.png</href>
      </Icon>
      <hotSpot x="20" y="2" xunits="pixels" yunits="pixels"/>
    </IconStyle>
    <LineStyle>
      <color>ff161616</color>
      <width>2</width>
    </LineStyle>
    <PolyStyle>
      <color>661b2dff</color>
    </PolyStyle>
  </Style>
  <Style id="sh_ylw-pushpin5">
    <IconStyle>
      <scale>1.3</scale>
      <Icon>
        <href>http://maps.google.com/mapfiles/kml/pushpin/ylw-pushpin.png</href>
      </Icon>
      <hotSpot x="20" y="2" xunits="pixels" yunits="pixels"/>
    </IconStyle>
    <LineStyle>
      <color>ff161616</color>
      <width>2</width>
    </LineStyle>
    <PolyStyle>
      <color>661b2dff</color>
    </PolyStyle>
  </Style>
  <Style id="sn_your_marker">
    <IconStyle>
      <scale>0.6</scale>
      <Icon>
        <href>http://geocat.kew.org/assets/editor/your_marker.png</href>
      </Icon>
    </IconStyle>
  </Style>
  <StyleMap id="msn_ylw-pushpin3">
    <Pair>
      <key>normal</key>
      <styleUrl>#sn_ylw-pushpin3</styleUrl>
    </Pair>
    <Pair>
      <key>highlight</key>
      <styleUrl>#sh_ylw-pushpin4</styleUrl>
    </Pair>
  </StyleMap>
  <StyleMap id="msn_gbif_marker0">
    <Pair>
      <key>normal</key>
      <styleUrl>#sn_gbif_marker0</styleUrl>
    </Pair>
    <Pair>
      <key>highlight</key>
      <styleUrl>#sh_gbif_marker</styleUrl>
    </Pair>
  </StyleMap>
  <StyleMap id="msn_your_marker0">
    <Pair>
      <key>normal</key>
      <styleUrl>#sn_your_marker</styleUrl>
    </Pair>
    <Pair>
      <key>highlight</key>
      <styleUrl>#sh_your_marker</styleUrl>
    </Pair>
  </StyleMap>
  <Style id="sh_gbif_marker0">
    <IconStyle>
      <scale>0.709091</scale>
      <Icon>
        <href>http://geocat.kew.org/assets/editor/gbif_marker.png</href>
      </Icon>
    </IconStyle>
  </Style>
  <StyleMap id="msn_ylw-pushpin5">
    <Pair>
      <key>normal</key>
      <styleUrl>#sn_ylw-pushpin6</styleUrl>
    </Pair>
    <Pair>
      <key>highlight</key>
      <styleUrl>#sh_ylw-pushpin0</styleUrl>
    </Pair>
  </StyleMap>
  <Style id="sh_gbif_marker1">
    <IconStyle>
      <scale>0.709091</scale>
      <Icon>
        <href>http://geocat.kew.org/assets/editor/gbif_marker.png</href>
      </Icon>
    </IconStyle>
  </Style>
  <Style id="sn_gbif_marker1">
    <IconStyle>
      <scale>0.6</scale>
      <Icon>
        <href>http://geocat.kew.org/assets/editor/gbif_marker.png</href>
      </Icon>
    </IconStyle>
  </Style>
  <Style id="sh_ylw-pushpin6">
    <IconStyle>
      <scale>1.3</scale>
      <Icon>
        <href>http://maps.google.com/mapfiles/kml/pushpin/ylw-pushpin.png</href>
      </Icon>
      <hotSpot x="20" y="2" xunits="pixels" yunits="pixels"/>
    </IconStyle>
    <LineStyle>
      <color>ff161616</color>
      <width>2</width>
    </LineStyle>
    <PolyStyle>
      <color>661b2dff</color>
    </PolyStyle>
  </Style>
  <Style id="sn_ylw-pushpin4">
    <IconStyle>
      <scale>1.1</scale>
      <Icon>
        <href>http://maps.google.com/mapfiles/kml/pushpin/ylw-pushpin.png</href>
      </Icon>
      <hotSpot x="20" y="2" xunits="pixels" yunits="pixels"/>
    </IconStyle>
    <LineStyle>
      <color>ff161616</color>
      <width>2</width>
    </LineStyle>
    <PolyStyle>
      <color>661b2dff</color>
    </PolyStyle>
  </Style>
  <Style id="sn_ylw-pushpin">
    <IconStyle>
      <scale>1.1</scale>
      <Icon>
        <href>http://maps.google.com/mapfiles/kml/pushpin/ylw-pushpin.png</href>
      </Icon>
      <hotSpot x="20" y="2" xunits="pixels" yunits="pixels"/>
    </IconStyle>
    <LineStyle>
      <color>ff161616</color>
      <width>2</width>
    </LineStyle>
    <PolyStyle>
      <color>661b2dff</color>
    </PolyStyle>
  </Style>
  <Style id="sh_your_marker">
    <IconStyle>
      <scale>0.709091</scale>
      <Icon>
        <href>http://geocat.kew.org/assets/editor/your_marker.png</href>
      </Icon>
    </IconStyle>
  </Style>
  <Style id="sn_ylw-pushpin3">
    <IconStyle>
      <scale>1.1</scale>
      <Icon>
        <href>http://maps.google.com/mapfiles/kml/pushpin/ylw-pushpin.png</href>
      </Icon>
      <hotSpot x="20" y="2" xunits="pixels" yunits="pixels"/>
    </IconStyle>
    <LineStyle>
      <color>ff161616</color>
      <width>2</width>
    </LineStyle>
    <PolyStyle>
      <color>661b2dff</color>
    </PolyStyle>
  </Style>
  <Style id="sn_ylw-pushpin0">
    <IconStyle>
      <scale>1.1</scale>
      <Icon>
        <href>http://maps.google.com/mapfiles/kml/pushpin/ylw-pushpin.png</href>
      </Icon>
      <hotSpot x="20" y="2" xunits="pixels" yunits="pixels"/>
    </IconStyle>
    <LineStyle>
      <color>ff161616</color>
      <width>2</width>
    </LineStyle>
    <PolyStyle>
      <color>661b2dff</color>
    </PolyStyle>
  </Style>
  <Style id="sh_gbif_marker">
    <IconStyle>
      <scale>0.709091</scale>
      <Icon>
        <href>http://geocat.kew.org/assets/editor/gbif_marker.png</href>
      </Icon>
    </IconStyle>
  </Style>
  <Style id="sh_ylw-pushpin0">
    <IconStyle>
      <scale>1.3</scale>
      <Icon>
        <href>http://maps.google.com/mapfiles/kml/pushpin/ylw-pushpin.png</href>
      </Icon>
      <hotSpot x="20" y="2" xunits="pixels" yunits="pixels"/>
    </IconStyle>
    <LineStyle>
      <color>ff161616</color>
      <width>2</width>
    </LineStyle>
    <PolyStyle>
      <color>66ff5918</color>
    </PolyStyle>
  </Style>
  <Style id="sn_flickr_marker">
    <IconStyle>
      <scale>0.6</scale>
      <Icon>
        <href>http://geocat.kew.org/assets/editor/flickr_marker.png</href>
      </Icon>
    </IconStyle>
  </Style>
  <StyleMap id="msn_your_marker">
    <Pair>
      <key>normal</key>
      <styleUrl>#sn_your_marker0</styleUrl>
    </Pair>
    <Pair>
      <key>highlight</key>
      <styleUrl>#sh_your_marker0</styleUrl>
    </Pair>
  </StyleMap>
  <Style id="sh_flickr_marker">
    <IconStyle>
      <scale>0.709091</scale>
      <Icon>
        <href>http://geocat.kew.org/assets/editor/flickr_marker.png</href>
      </Icon>
    </IconStyle>
  </Style>
  <Style id="sn_ylw-pushpin6">
    <IconStyle>
      <scale>1.1</scale>
      <Icon>
        <href>http://maps.google.com/mapfiles/kml/pushpin/ylw-pushpin.png</href>
      </Icon>
      <hotSpot x="20" y="2" xunits="pixels" yunits="pixels"/>
    </IconStyle>
    <LineStyle>
      <color>ff161616</color>
      <width>2</width>
    </LineStyle>
    <PolyStyle>
      <color>66ff5918</color>
    </PolyStyle>
  </Style>
  <Style id="sh_ylw-pushpin">
    <IconStyle>
      <scale>1.3</scale>
      <Icon>
        <href>http://maps.google.com/mapfiles/kml/pushpin/ylw-pushpin.png</href>
      </Icon>
      <hotSpot x="20" y="2" xunits="pixels" yunits="pixels"/>
    </IconStyle>
    <LineStyle>
      <color>ff161616</color>
      <width>2</width>
    </LineStyle>
    <PolyStyle>
      <color>661b2dff</color>
    </PolyStyle>
  </Style>
  <Style id="sn_ylw-pushpin5">
    <IconStyle>
      <scale>1.1</scale>
      <Icon>
        <href>http://maps.google.com/mapfiles/kml/pushpin/ylw-pushpin.png</href>
      </Icon>
      <hotSpot x="20" y="2" xunits="pixels" yunits="pixels"/>
    </IconStyle>
    <LineStyle>
      <color>ff161616</color>
      <width>2</width>
    </LineStyle>
    <PolyStyle>
      <color>661b2dff</color>
    </PolyStyle>
  </Style>
  <Style id="sn_ylw-pushpin2">
    <IconStyle>
      <scale>1.1</scale>
      <Icon>
        <href>http://maps.google.com/mapfiles/kml/pushpin/ylw-pushpin.png</href>
      </Icon>
      <hotSpot x="20" y="2" xunits="pixels" yunits="pixels"/>
    </IconStyle>
    <LineStyle>
      <color>ff161616</color>
      <width>2</width>
    </LineStyle>
    <PolyStyle>
      <color>661b2dff</color>
    </PolyStyle>
  </Style>
  <StyleMap id="msn_ylw-pushpin4">
    <Pair>
      <key>normal</key>
      <styleUrl>#sn_ylw-pushpin0</styleUrl>
    </Pair>
    <Pair>
      <key>highlight</key>
      <styleUrl>#sh_ylw-pushpin5</styleUrl>
    </Pair>
  </StyleMap>
  <StyleMap id="msn_ylw-pushpin6">
    <Pair>
      <key>normal</key>
      <styleUrl>#sn_ylw-pushpin1</styleUrl>
    </Pair>
    <Pair>
      <key>highlight</key>
      <styleUrl>#sh_ylw-pushpin3</styleUrl>
    </Pair>
  </StyleMap>
  <Style id="sn_your_marker0">
    <IconStyle>
      <scale>0.6</scale>
      <Icon>
        <href>http://geocat.kew.org/assets/editor/your_marker.png</href>
      </Icon>
    </IconStyle>
  </Style>
  <Style id="sh_ylw-pushpin4">
    <IconStyle>
      <scale>1.3</scale>
      <Icon>
        <href>http://maps.google.com/mapfiles/kml/pushpin/ylw-pushpin.png</href>
      </Icon>
      <hotSpot x="20" y="2" xunits="pixels" yunits="pixels"/>
    </IconStyle>
    <LineStyle>
      <color>ff161616</color>
      <width>2</width>
    </LineStyle>
    <PolyStyle>
      <color>661b2dff</color>
    </PolyStyle>
  </Style>
  <StyleMap id="msn_ylw-pushpin2">
    <Pair>
      <key>normal</key>
      <styleUrl>#sn_ylw-pushpin2</styleUrl>
    </Pair>
    <Pair>
      <key>highlight</key>
      <styleUrl>#sh_ylw-pushpin1</styleUrl>
    </Pair>
  </StyleMap>
  <StyleMap id="msn_gbif_marker1">
    <Pair>
      <key>normal</key>
      <styleUrl>#sn_gbif_marker</styleUrl>
    </Pair>
    <Pair>
      <key>highlight</key>
      <styleUrl>#sh_gbif_marker0</styleUrl>
    </Pair>
  </StyleMap>
  <StyleMap id="msn_gbif_marker">
    <Pair>
      <key>normal</key>
      <styleUrl>#sn_gbif_marker1</styleUrl>
    </Pair>
    <Pair>
      <key>highlight</key>
      <styleUrl>#sh_gbif_marker1</styleUrl>
    </Pair>
  </StyleMap>
  <Style id="sh_ylw-pushpin2">
    <IconStyle>
      <scale>1.3</scale>
      <Icon>
        <href>http://maps.google.com/mapfiles/kml/pushpin/ylw-pushpin.png</href>
      </Icon>
      <hotSpot x="20" y="2" xunits="pixels" yunits="pixels"/>
    </IconStyle>
    <LineStyle>
      <color>ff161616</color>
      <width>2</width>
    </LineStyle>
    <PolyStyle>
      <color>661b2dff</color>
    </PolyStyle>
  </Style>
  <StyleMap id="msn_ylw-pushpin0">
    <Pair>
      <key>normal</key>
      <styleUrl>#sn_ylw-pushpin4</styleUrl>
    </Pair>
    <Pair>
      <key>highlight</key>
      <styleUrl>#sh_ylw-pushpin6</styleUrl>
    </Pair>
  </StyleMap>
    <Folder>
      <name>Geocat: </name>
      <description>Geocat analysis performed for  using http://geocat.kew.org</description>
      <Folder>
        <name>occurrences</name>
                <Placemark>
                  <name></name>
                  <description>
                    
                    catalogNumber: user_1
                    
                    collector: Hamilton, MA; Barrios, S; Harrigan, N; Grant, KA; Brewley, C
                    country: British Virgin Islands
                    
                    
                    
                    
                    
                    
                    
                    
                    
                    
                  </description>
                  <LookAt>
                    <longitude>-64.5878880000</longitude>
                    <latitude>18.4240020000</latitude>
                    <altitude>0</altitude>
                    <heading></heading>
                    <tilt>0</tilt>
                    <range></range>
                    <altitudeMode>relativeToGround</altitudeMode>
                    <gx:altitudeMode>relativeToSeaFloor</gx:altitudeMode>
                  </LookAt>
                  <styleUrl>#msn__marker</styleUrl>
                  <Point>
                    <coordinates>-64.5878880000,18.4240020000,0</coordinates>
                  </Point>
                </Placemark>
                <Placemark>
                  <name></name>
                  <description>
                    
                    catalogNumber: user_2
                    
                    collector: Heller, TM; Grant, KA; Harrigan, N
                    country: British Virgin Islands
                    
                    
                    
                    
                    
                    
                    
                    
                    
                    
                  </description>
                  <LookAt>
                    <longitude>-64.5878400000</longitude>
                    <latitude>18.4247150000</latitude>
                    <altitude>0</altitude>
                    <heading></heading>
                    <tilt>0</tilt>
                    <range></range>
                    <altitudeMode>relativeToGround</altitudeMode>
                    <gx:altitudeMode>relativeToSeaFloor</gx:altitudeMode>
                  </LookAt>
                  <styleUrl>#msn__marker</styleUrl>
                  <Point>
                    <coordinates>-64.5878400000,18.4247150000,0</coordinates>
                  </Point>
                </Placemark>
                <Placemark>
                  <name></name>
                  <description>
                    
                    catalogNumber: user_3
                    
                    collector: Heller, TM; Grant, KA; Harrigan, N
                    country: British Virgin Islands
                    
                    
                    
                    
                    
                    
                    
                    
                    
                    
                  </description>
                  <LookAt>
                    <longitude>-64.5878350000</longitude>
                    <latitude>18.4245730000</latitude>
                    <altitude>0</altitude>
                    <heading></heading>
                    <tilt>0</tilt>
                    <range></range>
                    <altitudeMode>relativeToGround</altitudeMode>
                    <gx:altitudeMode>relativeToSeaFloor</gx:altitudeMode>
                  </LookAt>
                  <styleUrl>#msn__marker</styleUrl>
                  <Point>
                    <coordinates>-64.5878350000,18.4245730000,0</coordinates>
                  </Point>
                </Placemark>
                <Placemark>
                  <name></name>
                  <description>
                    
                    catalogNumber: user_4
                    
                    collector: Harrigan, N; Grant, KA; Hodge, D
                    country: British Virgin Islands
                    
                    
                    
                    
                    
                    
                    
                    
                    
                    
                  </description>
                  <LookAt>
                    <longitude>-64.5878070000</longitude>
                    <latitude>18.4245160000</latitude>
                    <altitude>0</altitude>
                    <heading></heading>
                    <tilt>0</tilt>
                    <range></range>
                    <altitudeMode>relativeToGround</altitudeMode>
                    <gx:altitudeMode>relativeToSeaFloor</gx:altitudeMode>
                  </LookAt>
                  <styleUrl>#msn__marker</styleUrl>
                  <Point>
                    <coordinates>-64.5878070000,18.4245160000,0</coordinates>
                  </Point>
                </Placemark>
                <Placemark>
                  <name></name>
                  <description>
                    
                    catalogNumber: user_5
                    
                    collector: Harrigan, N; Grant, KA; Hodge, D
                    country: British Virgin Islands
                    
                    
                    
                    
                    
                    
                    
                    
                    
                    
                  </description>
                  <LookAt>
                    <longitude>-64.5878240000</longitude>
                    <latitude>18.4245660000</latitude>
                    <altitude>0</altitude>
                    <heading></heading>
                    <tilt>0</tilt>
                    <range></range>
                    <altitudeMode>relativeToGround</altitudeMode>
                    <gx:altitudeMode>relativeToSeaFloor</gx:altitudeMode>
                  </LookAt>
                  <styleUrl>#msn__marker</styleUrl>
                  <Point>
                    <coordinates>-64.5878240000,18.4245660000,0</coordinates>
                  </Point>
                </Placemark>
                <Placemark>
                  <name></name>
                  <description>
                    
                    catalogNumber: user_6
                    
                    collector: Harrigan, N; Grant, KA; Hodge, D
                    country: British Virgin Islands
                    
                    
                    
                    
                    
                    
                    
                    
                    
                    
                  </description>
                  <LookAt>
                    <longitude>-64.5878780000</longitude>
                    <latitude>18.4245760000</latitude>
                    <altitude>0</altitude>
                    <heading></heading>
                    <tilt>0</tilt>
                    <range></range>
                    <altitudeMode>relativeToGround</altitudeMode>
                    <gx:altitudeMode>relativeToSeaFloor</gx:altitudeMode>
                  </LookAt>
                  <styleUrl>#msn__marker</styleUrl>
                  <Point>
                    <coordinates>-64.5878780000,18.4245760000,0</coordinates>
                  </Point>
                </Placemark>
                <Placemark>
                  <name></name>
                  <description>
                    
                    catalogNumber: user_7
                    
                    collector: Harrigan, N; Grant, KA; Hodge, D
                    country: British Virgin Islands
                    
                    
                    
                    
                    
                    
                    
                    
                    
                    
                  </description>
                  <LookAt>
                    <longitude>-64.5878190000</longitude>
                    <latitude>18.4246900000</latitude>
                    <altitude>0</altitude>
                    <heading></heading>
                    <tilt>0</tilt>
                    <range></range>
                    <altitudeMode>relativeToGround</altitudeMode>
                    <gx:altitudeMode>relativeToSeaFloor</gx:altitudeMode>
                  </LookAt>
                  <styleUrl>#msn__marker</styleUrl>
                  <Point>
                    <coordinates>-64.5878190000,18.4246900000,0</coordinates>
                  </Point>
                </Placemark>
                <Placemark>
                  <name></name>
                  <description>
                    
                    catalogNumber: user_8
                    
                    collector: Harrigan, N; Grant, KA; Hodge, D
                    country: British Virgin Islands
                    
                    
                    
                    
                    
                    
                    
                    
                    
                    
                  </description>
                  <LookAt>
                    <longitude>-64.5877580000</longitude>
                    <latitude>18.4246740000</latitude>
                    <altitude>0</altitude>
                    <heading></heading>
                    <tilt>0</tilt>
                    <range></range>
                    <altitudeMode>relativeToGround</altitudeMode>
                    <gx:altitudeMode>relativeToSeaFloor</gx:altitudeMode>
                  </LookAt>
                  <styleUrl>#msn__marker</styleUrl>
                  <Point>
                    <coordinates>-64.5877580000,18.4246740000,0</coordinates>
                  </Point>
                </Placemark>
                <Placemark>
                  <name></name>
                  <description>
                    
                    catalogNumber: user_9
                    
                    collector: Harrigan, N; Grant, KA; Hodge, D
                    country: British Virgin Islands
                    
                    
                    
                    
                    
                    
                    
                    
                    
                    
                  </description>
                  <LookAt>
                    <longitude>-64.5877300000</longitude>
                    <latitude>18.4247000000</latitude>
                    <altitude>0</altitude>
                    <heading></heading>
                    <tilt>0</tilt>
                    <range></range>
                    <altitudeMode>relativeToGround</altitudeMode>
                    <gx:altitudeMode>relativeToSeaFloor</gx:altitudeMode>
                  </LookAt>
                  <styleUrl>#msn__marker</styleUrl>
                  <Point>
                    <coordinates>-64.5877300000,18.4247000000,0</coordinates>
                  </Point>
                </Placemark>
                <Placemark>
                  <name></name>
                  <description>
                    
                    catalogNumber: user_10
                    
                    collector: Harrigan, N; Grant, KA; Hodge, D
                    country: British Virgin Islands
                    
                    
                    
                    
                    
                    
                    
                    
                    
                    
                  </description>
                  <LookAt>
                    <longitude>-64.5878370000</longitude>
                    <latitude>18.4248080000</latitude>
                    <altitude>0</altitude>
                    <heading></heading>
                    <tilt>0</tilt>
                    <range></range>
                    <altitudeMode>relativeToGround</altitudeMode>
                    <gx:altitudeMode>relativeToSeaFloor</gx:altitudeMode>
                  </LookAt>
                  <styleUrl>#msn__marker</styleUrl>
                  <Point>
                    <coordinates>-64.5878370000,18.4248080000,0</coordinates>
                  </Point>
                </Placemark>
                <Placemark>
                  <name></name>
                  <description>
                    
                    catalogNumber: user_11
                    
                    collector: Harrigan, N; Grant, KA; Hodge, D
                    country: British Virgin Islands
                    
                    
                    
                    
                    
                    
                    
                    
                    
                    
                  </description>
                  <LookAt>
                    <longitude>-64.5877320000</longitude>
                    <latitude>18.4248780000</latitude>
                    <altitude>0</altitude>
                    <heading></heading>
                    <tilt>0</tilt>
                    <range></range>
                    <altitudeMode>relativeToGround</altitudeMode>
                    <gx:altitudeMode>relativeToSeaFloor</gx:altitudeMode>
                  </LookAt>
                  <styleUrl>#msn__marker</styleUrl>
                  <Point>
                    <coordinates>-64.5877320000,18.4248780000,0</coordinates>
                  </Point>
                </Placemark>
                <Placemark>
                  <name></name>
                  <description>
                    
                    catalogNumber: user_12
                    
                    collector: Harrigan, N; Grant, KA; Hodge, D
                    country: British Virgin Islands
                    
                    
                    
                    
                    
                    
                    
                    
                    
                    
                  </description>
                  <LookAt>
                    <longitude>-64.5877650000</longitude>
                    <latitude>18.4247630000</latitude>
                    <altitude>0</altitude>
                    <heading></heading>
                    <tilt>0</tilt>
                    <range></range>
                    <altitudeMode>relativeToGround</altitudeMode>
                    <gx:altitudeMode>relativeToSeaFloor</gx:altitudeMode>
                  </LookAt>
                  <styleUrl>#msn__marker</styleUrl>
                  <Point>
                    <coordinates>-64.5877650000,18.4247630000,0</coordinates>
                  </Point>
                </Placemark>
                <Placemark>
                  <name></name>
                  <description>
                    
                    catalogNumber: user_13
                    
                    collector: Harrigan, N; Grant, KA; Hodge, D
                    country: British Virgin Islands
                    
                    
                    
                    
                    
                    
                    
                    
                    
                    
                  </description>
                  <LookAt>
                    <longitude>-64.5876330000</longitude>
                    <latitude>18.4247130000</latitude>
                    <altitude>0</altitude>
                    <heading></heading>
                    <tilt>0</tilt>
                    <range></range>
                    <altitudeMode>relativeToGround</altitudeMode>
                    <gx:altitudeMode>relativeToSeaFloor</gx:altitudeMode>
                  </LookAt>
                  <styleUrl>#msn__marker</styleUrl>
                  <Point>
                    <coordinates>-64.5876330000,18.4247130000,0</coordinates>
                  </Point>
                </Placemark>
                <Placemark>
                  <name></name>
                  <description>
                    
                    catalogNumber: user_14
                    
                    collector: Harrigan, N; Grant, KA; Hodge, D
                    country: British Virgin Islands
                    
                    
                    
                    
                    
                    
                    
                    
                    
                    
                  </description>
                  <LookAt>
                    <longitude>-64.5875390000</longitude>
                    <latitude>18.4247520000</latitude>
                    <altitude>0</altitude>
                    <heading></heading>
                    <tilt>0</tilt>
                    <range></range>
                    <altitudeMode>relativeToGround</altitudeMode>
                    <gx:altitudeMode>relativeToSeaFloor</gx:altitudeMode>
                  </LookAt>
                  <styleUrl>#msn__marker</styleUrl>
                  <Point>
                    <coordinates>-64.5875390000,18.4247520000,0</coordinates>
                  </Point>
                </Placemark>
                <Placemark>
                  <name></name>
                  <description>
                    
                    catalogNumber: user_15
                    
                    collector: Harrigan, N; Grant, KA; Hodge, D
                    country: British Virgin Islands
                    
                    
                    
                    
                    
                    
                    
                    
                    
                    
                  </description>
                  <LookAt>
                    <longitude>-64.5876090000</longitude>
                    <latitude>18.4246990000</latitude>
                    <altitude>0</altitude>
                    <heading></heading>
                    <tilt>0</tilt>
                    <range></range>
                    <altitudeMode>relativeToGround</altitudeMode>
                    <gx:altitudeMode>relativeToSeaFloor</gx:altitudeMode>
                  </LookAt>
                  <styleUrl>#msn__marker</styleUrl>
                  <Point>
                    <coordinates>-64.5876090000,18.4246990000,0</coordinates>
                  </Point>
                </Placemark>
                <Placemark>
                  <name></name>
                  <description>
                    
                    catalogNumber: user_16
                    
                    collector: Harrigan, N; Grant, KA; Hodge, D
                    country: British Virgin Islands
                    
                    
                    
                    
                    
                    
                    
                    
                    
                    
                  </description>
                  <LookAt>
                    <longitude>-64.5876030000</longitude>
                    <latitude>18.4246180000</latitude>
                    <altitude>0</altitude>
                    <heading></heading>
                    <tilt>0</tilt>
                    <range></range>
                    <altitudeMode>relativeToGround</altitudeMode>
                    <gx:altitudeMode>relativeToSeaFloor</gx:altitudeMode>
                  </LookAt>
                  <styleUrl>#msn__marker</styleUrl>
                  <Point>
                    <coordinates>-64.5876030000,18.4246180000,0</coordinates>
                  </Point>
                </Placemark>
                <Placemark>
                  <name></name>
                  <description>
                    
                    catalogNumber: user_17
                    
                    collector: Harrigan, N; Grant, KA; Hodge, D
                    country: British Virgin Islands
                    
                    
                    
                    
                    
                    
                    
                    
                    
                    
                  </description>
                  <LookAt>
                    <longitude>-64.5876480000</longitude>
                    <latitude>18.4245470000</latitude>
                    <altitude>0</altitude>
                    <heading></heading>
                    <tilt>0</tilt>
                    <range></range>
                    <altitudeMode>relativeToGround</altitudeMode>
                    <gx:altitudeMode>relativeToSeaFloor</gx:altitudeMode>
                  </LookAt>
                  <styleUrl>#msn__marker</styleUrl>
                  <Point>
                    <coordinates>-64.5876480000,18.4245470000,0</coordinates>
                  </Point>
                </Placemark>
                <Placemark>
                  <name></name>
                  <description>
                    
                    catalogNumber: user_18
                    
                    collector: Harrigan, N; Grant, KA; Hodge, D
                    country: British Virgin Islands
                    
                    
                    
                    
                    
                    
                    
                    
                    
                    
                  </description>
                  <LookAt>
                    <longitude>-64.5876960000</longitude>
                    <latitude>18.4243570000</latitude>
                    <altitude>0</altitude>
                    <heading></heading>
                    <tilt>0</tilt>
                    <range></range>
                    <altitudeMode>relativeToGround</altitudeMode>
                    <gx:altitudeMode>relativeToSeaFloor</gx:altitudeMode>
                  </LookAt>
                  <styleUrl>#msn__marker</styleUrl>
                  <Point>
                    <coordinates>-64.5876960000,18.4243570000,0</coordinates>
                  </Point>
                </Placemark>
                <Placemark>
                  <name></name>
                  <description>
                    
                    catalogNumber: user_19
                    
                    collector: Harrigan, N; Heller, TM; Grant, KA
                    country: British Virgin Islands
                    
                    
                    
                    
                    
                    
                    
                    
                    
                    
                  </description>
                  <LookAt>
                    <longitude>-64.5879070000</longitude>
                    <latitude>18.4247320000</latitude>
                    <altitude>0</altitude>
                    <heading></heading>
                    <tilt>0</tilt>
                    <range></range>
                    <altitudeMode>relativeToGround</altitudeMode>
                    <gx:altitudeMode>relativeToSeaFloor</gx:altitudeMode>
                  </LookAt>
                  <styleUrl>#msn__marker</styleUrl>
                  <Point>
                    <coordinates>-64.5879070000,18.4247320000,0</coordinates>
                  </Point>
                </Placemark>
                <Placemark>
                  <name></name>
                  <description>
                    
                    catalogNumber: user_20
                    
                    collector: Harrigan, N; Heller, TM; Grant, KA
                    country: British Virgin Islands
                    
                    
                    
                    
                    
                    
                    
                    
                    
                    
                  </description>
                  <LookAt>
                    <longitude>-64.5879070000</longitude>
                    <latitude>18.4247320000</latitude>
                    <altitude>0</altitude>
                    <heading></heading>
                    <tilt>0</tilt>
                    <range></range>
                    <altitudeMode>relativeToGround</altitudeMode>
                    <gx:altitudeMode>relativeToSeaFloor</gx:altitudeMode>
                  </LookAt>
                  <styleUrl>#msn__marker</styleUrl>
                  <Point>
                    <coordinates>-64.5879070000,18.4247320000,0</coordinates>
                  </Point>
                </Placemark>
                <Placemark>
                  <name></name>
                  <description>
                    
                    catalogNumber: user_21
                    
                    collector: Harrigan, N; Heller, TM; Grant, KA
                    country: British Virgin Islands
                    
                    
                    
                    
                    
                    
                    
                    
                    
                    
                  </description>
                  <LookAt>
                    <longitude>-64.5879070000</longitude>
                    <latitude>18.4247320000</latitude>
                    <altitude>0</altitude>
                    <heading></heading>
                    <tilt>0</tilt>
                    <range></range>
                    <altitudeMode>relativeToGround</altitudeMode>
                    <gx:altitudeMode>relativeToSeaFloor</gx:altitudeMode>
                  </LookAt>
                  <styleUrl>#msn__marker</styleUrl>
                  <Point>
                    <coordinates>-64.5879070000,18.4247320000,0</coordinates>
                  </Point>
                </Placemark>
                <Placemark>
                  <name></name>
                  <description>
                    
                    catalogNumber: user_22
                    
                    collector: Harrigan, N; Grant, KA
                    country: British Virgin Islands
                    
                    
                    
                    
                    
                    
                    
                    
                    
                    
                  </description>
                  <LookAt>
                    <longitude>-64.5878300000</longitude>
                    <latitude>18.4247830000</latitude>
                    <altitude>0</altitude>
                    <heading></heading>
                    <tilt>0</tilt>
                    <range></range>
                    <altitudeMode>relativeToGround</altitudeMode>
                    <gx:altitudeMode>relativeToSeaFloor</gx:altitudeMode>
                  </LookAt>
                  <styleUrl>#msn__marker</styleUrl>
                  <Point>
                    <coordinates>-64.5878300000,18.4247830000,0</coordinates>
                  </Point>
                </Placemark>
                <Placemark>
                  <name></name>
                  <description>
                    
                    catalogNumber: user_23
                    
                    collector: Harrigan, N; Grant, KA; Hodge, D
                    country: British Virgin Islands
                    
                    
                    
                    
                    
                    
                    
                    
                    
                    
                  </description>
                  <LookAt>
                    <longitude>-64.5877450000</longitude>
                    <latitude>18.4248650000</latitude>
                    <altitude>0</altitude>
                    <heading></heading>
                    <tilt>0</tilt>
                    <range></range>
                    <altitudeMode>relativeToGround</altitudeMode>
                    <gx:altitudeMode>relativeToSeaFloor</gx:altitudeMode>
                  </LookAt>
                  <styleUrl>#msn__marker</styleUrl>
                  <Point>
                    <coordinates>-64.5877450000,18.4248650000,0</coordinates>
                  </Point>
                </Placemark>
                <Placemark>
                  <name></name>
                  <description>
                    
                    catalogNumber: user_24
                    
                    collector: Harrigan, N; Heller, TM; Grant, KA
                    country: British Virgin Islands
                    
                    
                    
                    
                    
                    
                    
                    
                    
                    
                  </description>
                  <LookAt>
                    <longitude>-64.5879070000</longitude>
                    <latitude>18.4247320000</latitude>
                    <altitude>0</altitude>
                    <heading></heading>
                    <tilt>0</tilt>
                    <range></range>
                    <altitudeMode>relativeToGround</altitudeMode>
                    <gx:altitudeMode>relativeToSeaFloor</gx:altitudeMode>
                  </LookAt>
                  <styleUrl>#msn__marker</styleUrl>
                  <Point>
                    <coordinates>-64.5879070000,18.4247320000,0</coordinates>
                  </Point>
                </Placemark>
                <Placemark>
                  <name></name>
                  <description>
                    
                    catalogNumber: user_25
                    
                    collector: Harrigan, N; Heller, TM; Grant, KA
                    country: British Virgin Islands
                    
                    
                    
                    
                    
                    
                    
                    
                    
                    
                  </description>
                  <LookAt>
                    <longitude>-64.5879070000</longitude>
                    <latitude>18.4247320000</latitude>
                    <altitude>0</altitude>
                    <heading></heading>
                    <tilt>0</tilt>
                    <range></range>
                    <altitudeMode>relativeToGround</altitudeMode>
                    <gx:altitudeMode>relativeToSeaFloor</gx:altitudeMode>
                  </LookAt>
                  <styleUrl>#msn__marker</styleUrl>
                  <Point>
                    <coordinates>-64.5879070000,18.4247320000,0</coordinates>
                  </Point>
                </Placemark>
                <Placemark>
                  <name></name>
                  <description>
                    
                    catalogNumber: user_26
                    
                    collector: Acevedo-Rodriguez, P
                    country: US Virgin Islands
                    
                    
                    
                    
                    
                    
                    
                    
                    
                    
                  </description>
                  <LookAt>
                    <longitude>-64.7373590000</longitude>
                    <latitude>18.3171770000</latitude>
                    <altitude>0</altitude>
                    <heading></heading>
                    <tilt>0</tilt>
                    <range></range>
                    <altitudeMode>relativeToGround</altitudeMode>
                    <gx:altitudeMode>relativeToSeaFloor</gx:altitudeMode>
                  </LookAt>
                  <styleUrl>#msn__marker</styleUrl>
                  <Point>
                    <coordinates>-64.7373590000,18.3171770000,0</coordinates>
                  </Point>
                </Placemark>
                <Placemark>
                  <name></name>
                  <description>
                    
                    catalogNumber: user_27
                    
                    collector: Acevedo-Rodriguez, P; Siaca, A; Silva, L
                    country: US Virgin Islands
                    
                    
                    
                    
                    
                    
                    
                    
                    
                    
                  </description>
                  <LookAt>
                    <longitude>-64.7228310000</longitude>
                    <latitude>18.3222410000</latitude>
                    <altitude>0</altitude>
                    <heading></heading>
                    <tilt>0</tilt>
                    <range></range>
                    <altitudeMode>relativeToGround</altitudeMode>
                    <gx:altitudeMode>relativeToSeaFloor</gx:altitudeMode>
                  </LookAt>
                  <styleUrl>#msn__marker</styleUrl>
                  <Point>
                    <coordinates>-64.7228310000,18.3222410000,0</coordinates>
                  </Point>
                </Placemark>
                <Placemark>
                  <name></name>
                  <description>
                    
                    catalogNumber: user_28
                    
                    collector: Monsegur, O
                    country: US Virgin Islands
                    
                    
                    
                    
                    
                    
                    
                    
                    
                    
                  </description>
                  <LookAt>
                    <longitude>-64.7007170000</longitude>
                    <latitude>18.3130170000</latitude>
                    <altitude>0</altitude>
                    <heading></heading>
                    <tilt>0</tilt>
                    <range></range>
                    <altitudeMode>relativeToGround</altitudeMode>
                    <gx:altitudeMode>relativeToSeaFloor</gx:altitudeMode>
                  </LookAt>
                  <styleUrl>#msn__marker</styleUrl>
                  <Point>
                    <coordinates>-64.7007170000,18.3130170000,0</coordinates>
                  </Point>
                </Placemark>
                <Placemark>
                  <name></name>
                  <description>
                    
                    catalogNumber: user_29
                    
                    collector: Monsegur, O
                    country: US Virgin Islands
                    
                    
                    
                    
                    
                    
                    
                    
                    
                    
                  </description>
                  <LookAt>
                    <longitude>-64.7007170000</longitude>
                    <latitude>18.3130170000</latitude>
                    <altitude>0</altitude>
                    <heading></heading>
                    <tilt>0</tilt>
                    <range></range>
                    <altitudeMode>relativeToGround</altitudeMode>
                    <gx:altitudeMode>relativeToSeaFloor</gx:altitudeMode>
                  </LookAt>
                  <styleUrl>#msn__marker</styleUrl>
                  <Point>
                    <coordinates>-64.7007170000,18.3130170000,0</coordinates>
                  </Point>
                </Placemark>
                <Placemark>
                  <name></name>
                  <description>
                    
                    catalogNumber: user_30
                    
                    collector: Monsegur, O
                    country: US Virgin Islands
                    
                    
                    
                    
                    
                    
                    
                    
                    
                    
                  </description>
                  <LookAt>
                    <longitude>-64.7007440000</longitude>
                    <latitude>18.3129990000</latitude>
                    <altitude>0</altitude>
                    <heading></heading>
                    <tilt>0</tilt>
                    <range></range>
                    <altitudeMode>relativeToGround</altitudeMode>
                    <gx:altitudeMode>relativeToSeaFloor</gx:altitudeMode>
                  </LookAt>
                  <styleUrl>#msn__marker</styleUrl>
                  <Point>
                    <coordinates>-64.7007440000,18.3129990000,0</coordinates>
                  </Point>
                </Placemark>
                <Placemark>
                  <name></name>
                  <description>
                    
                    catalogNumber: user_31
                    
                    collector: Monsegur, O
                    country: US Virgin Islands
                    
                    
                    
                    
                    
                    
                    
                    
                    
                    
                  </description>
                  <LookAt>
                    <longitude>-64.7008330000</longitude>
                    <latitude>18.3129850000</latitude>
                    <altitude>0</altitude>
                    <heading></heading>
                    <tilt>0</tilt>
                    <range></range>
                    <altitudeMode>relativeToGround</altitudeMode>
                    <gx:altitudeMode>relativeToSeaFloor</gx:altitudeMode>
                  </LookAt>
                  <styleUrl>#msn__marker</styleUrl>
                  <Point>
                    <coordinates>-64.7008330000,18.3129850000,0</coordinates>
                  </Point>
                </Placemark>
                <Placemark>
                  <name></name>
                  <description>
                    
                    catalogNumber: user_32
                    
                    collector: Monsegur, O
                    country: US Virgin Islands
                    
                    
                    
                    
                    
                    
                    
                    
                    
                    
                  </description>
                  <LookAt>
                    <longitude>-64.7008330000</longitude>
                    <latitude>18.3130000000</latitude>
                    <altitude>0</altitude>
                    <heading></heading>
                    <tilt>0</tilt>
                    <range></range>
                    <altitudeMode>relativeToGround</altitudeMode>
                    <gx:altitudeMode>relativeToSeaFloor</gx:altitudeMode>
                  </LookAt>
                  <styleUrl>#msn__marker</styleUrl>
                  <Point>
                    <coordinates>-64.7008330000,18.3130000000,0</coordinates>
                  </Point>
                </Placemark>
                <Placemark>
                  <name></name>
                  <description>
                    
                    catalogNumber: user_33
                    
                    collector: Monsegur, O
                    country: US Virgin Islands
                    
                    
                    
                    
                    
                    
                    
                    
                    
                    
                  </description>
                  <LookAt>
                    <longitude>-64.7009000000</longitude>
                    <latitude>18.3130170000</latitude>
                    <altitude>0</altitude>
                    <heading></heading>
                    <tilt>0</tilt>
                    <range></range>
                    <altitudeMode>relativeToGround</altitudeMode>
                    <gx:altitudeMode>relativeToSeaFloor</gx:altitudeMode>
                  </LookAt>
                  <styleUrl>#msn__marker</styleUrl>
                  <Point>
                    <coordinates>-64.7009000000,18.3130170000,0</coordinates>
                  </Point>
                </Placemark>
                <Placemark>
                  <name></name>
                  <description>
                    
                    catalogNumber: user_34
                    
                    collector: Monsegur, O
                    country: US Virgin Islands
                    
                    
                    
                    
                    
                    
                    
                    
                    
                    
                  </description>
                  <LookAt>
                    <longitude>-64.7009000000</longitude>
                    <latitude>18.3130000000</latitude>
                    <altitude>0</altitude>
                    <heading></heading>
                    <tilt>0</tilt>
                    <range></range>
                    <altitudeMode>relativeToGround</altitudeMode>
                    <gx:altitudeMode>relativeToSeaFloor</gx:altitudeMode>
                  </LookAt>
                  <styleUrl>#msn__marker</styleUrl>
                  <Point>
                    <coordinates>-64.7009000000,18.3130000000,0</coordinates>
                  </Point>
                </Placemark>
                <Placemark>
                  <name></name>
                  <description>
                    
                    catalogNumber: user_35
                    
                    collector: Monsegur, O
                    country: US Virgin Islands
                    
                    
                    
                    
                    
                    
                    
                    
                    
                    
                  </description>
                  <LookAt>
                    <longitude>-64.7010000000</longitude>
                    <latitude>18.3130330000</latitude>
                    <altitude>0</altitude>
                    <heading></heading>
                    <tilt>0</tilt>
                    <range></range>
                    <altitudeMode>relativeToGround</altitudeMode>
                    <gx:altitudeMode>relativeToSeaFloor</gx:altitudeMode>
                  </LookAt>
                  <styleUrl>#msn__marker</styleUrl>
                  <Point>
                    <coordinates>-64.7010000000,18.3130330000,0</coordinates>
                  </Point>
                </Placemark>
                <Placemark>
                  <name></name>
                  <description>
                    
                    catalogNumber: user_36
                    
                    collector: Monsegur, O
                    country: US Virgin Islands
                    
                    
                    
                    
                    
                    
                    
                    
                    
                    
                  </description>
                  <LookAt>
                    <longitude>-64.7011000000</longitude>
                    <latitude>18.3131170000</latitude>
                    <altitude>0</altitude>
                    <heading></heading>
                    <tilt>0</tilt>
                    <range></range>
                    <altitudeMode>relativeToGround</altitudeMode>
                    <gx:altitudeMode>relativeToSeaFloor</gx:altitudeMode>
                  </LookAt>
                  <styleUrl>#msn__marker</styleUrl>
                  <Point>
                    <coordinates>-64.7011000000,18.3131170000,0</coordinates>
                  </Point>
                </Placemark>
                <Placemark>
                  <name></name>
                  <description>
                    
                    catalogNumber: user_37
                    
                    collector: Monsegur, O
                    country: US Virgin Islands
                    
                    
                    
                    
                    
                    
                    
                    
                    
                    
                  </description>
                  <LookAt>
                    <longitude>-64.7013170000</longitude>
                    <latitude>18.3132830000</latitude>
                    <altitude>0</altitude>
                    <heading></heading>
                    <tilt>0</tilt>
                    <range></range>
                    <altitudeMode>relativeToGround</altitudeMode>
                    <gx:altitudeMode>relativeToSeaFloor</gx:altitudeMode>
                  </LookAt>
                  <styleUrl>#msn__marker</styleUrl>
                  <Point>
                    <coordinates>-64.7013170000,18.3132830000,0</coordinates>
                  </Point>
                </Placemark>
                <Placemark>
                  <name></name>
                  <description>
                    
                    catalogNumber: user_38
                    
                    collector: Monsegur, O
                    country: US Virgin Islands
                    
                    
                    
                    
                    
                    
                    
                    
                    
                    
                  </description>
                  <LookAt>
                    <longitude>-64.7013330000</longitude>
                    <latitude>18.3132670000</latitude>
                    <altitude>0</altitude>
                    <heading></heading>
                    <tilt>0</tilt>
                    <range></range>
                    <altitudeMode>relativeToGround</altitudeMode>
                    <gx:altitudeMode>relativeToSeaFloor</gx:altitudeMode>
                  </LookAt>
                  <styleUrl>#msn__marker</styleUrl>
                  <Point>
                    <coordinates>-64.7013330000,18.3132670000,0</coordinates>
                  </Point>
                </Placemark>
                <Placemark>
                  <name></name>
                  <description>
                    
                    catalogNumber: user_39
                    
                    collector: Monsegur, O
                    country: US Virgin Islands
                    
                    
                    
                    
                    
                    
                    
                    
                    
                    
                  </description>
                  <LookAt>
                    <longitude>-64.7015000000</longitude>
                    <latitude>18.3132000000</latitude>
                    <altitude>0</altitude>
                    <heading></heading>
                    <tilt>0</tilt>
                    <range></range>
                    <altitudeMode>relativeToGround</altitudeMode>
                    <gx:altitudeMode>relativeToSeaFloor</gx:altitudeMode>
                  </LookAt>
                  <styleUrl>#msn__marker</styleUrl>
                  <Point>
                    <coordinates>-64.7015000000,18.3132000000,0</coordinates>
                  </Point>
                </Placemark>
                <Placemark>
                  <name></name>
                  <description>
                    
                    catalogNumber: user_40
                    
                    collector: Monsegur, O
                    country: US Virgin Islands
                    
                    
                    
                    
                    
                    
                    
                    
                    
                    
                  </description>
                  <LookAt>
                    <longitude>-64.7015500000</longitude>
                    <latitude>18.3133830000</latitude>
                    <altitude>0</altitude>
                    <heading></heading>
                    <tilt>0</tilt>
                    <range></range>
                    <altitudeMode>relativeToGround</altitudeMode>
                    <gx:altitudeMode>relativeToSeaFloor</gx:altitudeMode>
                  </LookAt>
                  <styleUrl>#msn__marker</styleUrl>
                  <Point>
                    <coordinates>-64.7015500000,18.3133830000,0</coordinates>
                  </Point>
                </Placemark>
                <Placemark>
                  <name></name>
                  <description>
                    
                    catalogNumber: user_41
                    
                    collector: Monsegur, O
                    country: US Virgin Islands
                    
                    
                    
                    
                    
                    
                    
                    
                    
                    
                  </description>
                  <LookAt>
                    <longitude>-64.7016330000</longitude>
                    <latitude>18.3134170000</latitude>
                    <altitude>0</altitude>
                    <heading></heading>
                    <tilt>0</tilt>
                    <range></range>
                    <altitudeMode>relativeToGround</altitudeMode>
                    <gx:altitudeMode>relativeToSeaFloor</gx:altitudeMode>
                  </LookAt>
                  <styleUrl>#msn__marker</styleUrl>
                  <Point>
                    <coordinates>-64.7016330000,18.3134170000,0</coordinates>
                  </Point>
                </Placemark>
                <Placemark>
                  <name></name>
                  <description>
                    
                    catalogNumber: user_42
                    
                    collector: Monsegur, O
                    country: US Virgin Islands
                    
                    
                    
                    
                    
                    
                    
                    
                    
                    
                  </description>
                  <LookAt>
                    <longitude>-64.7016330000</longitude>
                    <latitude>18.3134320000</latitude>
                    <altitude>0</altitude>
                    <heading></heading>
                    <tilt>0</tilt>
                    <range></range>
                    <altitudeMode>relativeToGround</altitudeMode>
                    <gx:altitudeMode>relativeToSeaFloor</gx:altitudeMode>
                  </LookAt>
                  <styleUrl>#msn__marker</styleUrl>
                  <Point>
                    <coordinates>-64.7016330000,18.3134320000,0</coordinates>
                  </Point>
                </Placemark>
                <Placemark>
                  <name></name>
                  <description>
                    
                    catalogNumber: user_43
                    
                    collector: Monsegur, O
                    country: US Virgin Islands
                    
                    
                    
                    
                    
                    
                    
                    
                    
                    
                  </description>
                  <LookAt>
                    <longitude>-64.7016670000</longitude>
                    <latitude>18.3132670000</latitude>
                    <altitude>0</altitude>
                    <heading></heading>
                    <tilt>0</tilt>
                    <range></range>
                    <altitudeMode>relativeToGround</altitudeMode>
                    <gx:altitudeMode>relativeToSeaFloor</gx:altitudeMode>
                  </LookAt>
                  <styleUrl>#msn__marker</styleUrl>
                  <Point>
                    <coordinates>-64.7016670000,18.3132670000,0</coordinates>
                  </Point>
                </Placemark>
                <Placemark>
                  <name></name>
                  <description>
                    
                    catalogNumber: user_44
                    
                    collector: Monsegur, O
                    country: US Virgin Islands
                    
                    
                    
                    
                    
                    
                    
                    
                    
                    
                  </description>
                  <LookAt>
                    <longitude>-64.7017940000</longitude>
                    <latitude>18.3606570000</latitude>
                    <altitude>0</altitude>
                    <heading></heading>
                    <tilt>0</tilt>
                    <range></range>
                    <altitudeMode>relativeToGround</altitudeMode>
                    <gx:altitudeMode>relativeToSeaFloor</gx:altitudeMode>
                  </LookAt>
                  <styleUrl>#msn__marker</styleUrl>
                  <Point>
                    <coordinates>-64.7017940000,18.3606570000,0</coordinates>
                  </Point>
                </Placemark>
                <Placemark>
                  <name></name>
                  <description>
                    
                    catalogNumber: user_45
                    
                    collector: Monsegur, O
                    country: US Virgin Islands
                    
                    
                    
                    
                    
                    
                    
                    
                    
                    
                  </description>
                  <LookAt>
                    <longitude>-64.7052550000</longitude>
                    <latitude>18.3581500000</latitude>
                    <altitude>0</altitude>
                    <heading></heading>
                    <tilt>0</tilt>
                    <range></range>
                    <altitudeMode>relativeToGround</altitudeMode>
                    <gx:altitudeMode>relativeToSeaFloor</gx:altitudeMode>
                  </LookAt>
                  <styleUrl>#msn__marker</styleUrl>
                  <Point>
                    <coordinates>-64.7052550000,18.3581500000,0</coordinates>
                  </Point>
                </Placemark>
                <Placemark>
                  <name></name>
                  <description>
                    
                    catalogNumber: user_46
                    
                    collector: Monsegur, O
                    country: US Virgin Islands
                    
                    
                    
                    
                    
                    
                    
                    
                    
                    
                  </description>
                  <LookAt>
                    <longitude>-64.7024360000</longitude>
                    <latitude>18.3238140000</latitude>
                    <altitude>0</altitude>
                    <heading></heading>
                    <tilt>0</tilt>
                    <range></range>
                    <altitudeMode>relativeToGround</altitudeMode>
                    <gx:altitudeMode>relativeToSeaFloor</gx:altitudeMode>
                  </LookAt>
                  <styleUrl>#msn__marker</styleUrl>
                  <Point>
                    <coordinates>-64.7024360000,18.3238140000,0</coordinates>
                  </Point>
                </Placemark>
                <Placemark>
                  <name></name>
                  <description>
                    
                    catalogNumber: user_47
                    
                    collector: Monsegur, O
                    country: US Virgin Islands
                    
                    
                    
                    
                    
                    
                    
                    
                    
                    
                  </description>
                  <LookAt>
                    <longitude>-64.6983050000</longitude>
                    <latitude>18.3213650000</latitude>
                    <altitude>0</altitude>
                    <heading></heading>
                    <tilt>0</tilt>
                    <range></range>
                    <altitudeMode>relativeToGround</altitudeMode>
                    <gx:altitudeMode>relativeToSeaFloor</gx:altitudeMode>
                  </LookAt>
                  <styleUrl>#msn__marker</styleUrl>
                  <Point>
                    <coordinates>-64.6983050000,18.3213650000,0</coordinates>
                  </Point>
                </Placemark>
                <Placemark>
                  <name></name>
                  <description>
                    
                    catalogNumber: user_48
                    
                    collector: Monsegur, O
                    country: US Virgin Islands
                    
                    
                    
                    
                    
                    
                    
                    
                    
                    
                  </description>
                  <LookAt>
                    <longitude>-64.7065280000</longitude>
                    <latitude>18.3176370000</latitude>
                    <altitude>0</altitude>
                    <heading></heading>
                    <tilt>0</tilt>
                    <range></range>
                    <altitudeMode>relativeToGround</altitudeMode>
                    <gx:altitudeMode>relativeToSeaFloor</gx:altitudeMode>
                  </LookAt>
                  <styleUrl>#msn__marker</styleUrl>
                  <Point>
                    <coordinates>-64.7065280000,18.3176370000,0</coordinates>
                  </Point>
                </Placemark>
                <Placemark>
                  <name></name>
                  <description>
                    
                    catalogNumber: user_49
                    
                    collector: Monsegur, O
                    country: US Virgin Islands
                    
                    
                    
                    
                    
                    
                    
                    
                    
                    
                  </description>
                  <LookAt>
                    <longitude>-64.7010450000</longitude>
                    <latitude>18.3130370000</latitude>
                    <altitude>0</altitude>
                    <heading></heading>
                    <tilt>0</tilt>
                    <range></range>
                    <altitudeMode>relativeToGround</altitudeMode>
                    <gx:altitudeMode>relativeToSeaFloor</gx:altitudeMode>
                  </LookAt>
                  <styleUrl>#msn__marker</styleUrl>
                  <Point>
                    <coordinates>-64.7010450000,18.3130370000,0</coordinates>
                  </Point>
                </Placemark>
                <Placemark>
                  <name></name>
                  <description>
                    
                    catalogNumber: user_50
                    
                    collector: Monsegur, O
                    country: US Virgin Islands
                    
                    
                    
                    
                    
                    
                    
                    
                    
                    
                  </description>
                  <LookAt>
                    <longitude>-64.7015490000</longitude>
                    <latitude>18.3133180000</latitude>
                    <altitude>0</altitude>
                    <heading></heading>
                    <tilt>0</tilt>
                    <range></range>
                    <altitudeMode>relativeToGround</altitudeMode>
                    <gx:altitudeMode>relativeToSeaFloor</gx:altitudeMode>
                  </LookAt>
                  <styleUrl>#msn__marker</styleUrl>
                  <Point>
                    <coordinates>-64.7015490000,18.3133180000,0</coordinates>
                  </Point>
                </Placemark>
                <Placemark>
                  <name></name>
                  <description>
                    
                    catalogNumber: user_51
                    
                    collector: Monsegur, O
                    country: US Virgin Islands
                    
                    
                    
                    
                    
                    
                    
                    
                    
                    
                  </description>
                  <LookAt>
                    <longitude>-64.7015620000</longitude>
                    <latitude>18.3133150000</latitude>
                    <altitude>0</altitude>
                    <heading></heading>
                    <tilt>0</tilt>
                    <range></range>
                    <altitudeMode>relativeToGround</altitudeMode>
                    <gx:altitudeMode>relativeToSeaFloor</gx:altitudeMode>
                  </LookAt>
                  <styleUrl>#msn__marker</styleUrl>
                  <Point>
                    <coordinates>-64.7015620000,18.3133150000,0</coordinates>
                  </Point>
                </Placemark>
                <Placemark>
                  <name></name>
                  <description>
                    
                    catalogNumber: user_52
                    
                    collector: Monsegur, O
                    country: US Virgin Islands
                    
                    
                    
                    
                    
                    
                    
                    
                    
                    
                  </description>
                  <LookAt>
                    <longitude>-64.7296410000</longitude>
                    <latitude>18.3200270000</latitude>
                    <altitude>0</altitude>
                    <heading></heading>
                    <tilt>0</tilt>
                    <range></range>
                    <altitudeMode>relativeToGround</altitudeMode>
                    <gx:altitudeMode>relativeToSeaFloor</gx:altitudeMode>
                  </LookAt>
                  <styleUrl>#msn__marker</styleUrl>
                  <Point>
                    <coordinates>-64.7296410000,18.3200270000,0</coordinates>
                  </Point>
                </Placemark>
                <Placemark>
                  <name></name>
                  <description>
                    
                    catalogNumber: user_53
                    
                    collector: Monsegur, O
                    country: US Virgin Islands
                    
                    
                    
                    
                    
                    
                    
                    
                    
                    
                  </description>
                  <LookAt>
                    <longitude>-64.7404960000</longitude>
                    <latitude>18.3207700000</latitude>
                    <altitude>0</altitude>
                    <heading></heading>
                    <tilt>0</tilt>
                    <range></range>
                    <altitudeMode>relativeToGround</altitudeMode>
                    <gx:altitudeMode>relativeToSeaFloor</gx:altitudeMode>
                  </LookAt>
                  <styleUrl>#msn__marker</styleUrl>
                  <Point>
                    <coordinates>-64.7404960000,18.3207700000,0</coordinates>
                  </Point>
                </Placemark>
                <Placemark>
                  <name></name>
                  <description>
                    
                    catalogNumber: user_54
                    
                    collector: Monsegur, O
                    country: US Virgin Islands
                    
                    
                    
                    
                    
                    
                    
                    
                    
                    
                  </description>
                  <LookAt>
                    <longitude>-64.7385820000</longitude>
                    <latitude>18.3276620000</latitude>
                    <altitude>0</altitude>
                    <heading></heading>
                    <tilt>0</tilt>
                    <range></range>
                    <altitudeMode>relativeToGround</altitudeMode>
                    <gx:altitudeMode>relativeToSeaFloor</gx:altitudeMode>
                  </LookAt>
                  <styleUrl>#msn__marker</styleUrl>
                  <Point>
                    <coordinates>-64.7385820000,18.3276620000,0</coordinates>
                  </Point>
                </Placemark>
      </Folder>
        <Folder>
          <name>AOO - enKm2</name>
              <Placemark>
                <name>AOO - enKm2</name>
                <styleUrl>#msn_ylw-pushpin6</styleUrl>
                    <Polygon>
                      <tessellate>1</tessellate>
                      <outerBoundaryIs>
                        <LinearRing>
                          <coordinates>
                              -64.58886092817727,18.4070716242362,0 
                              -64.57089462472018,18.4070716242362,0 
                              -64.57089462472018,18.426007743926927,0 
                              -64.58886092817727,18.426007743926927,0 
                              -64.58886092817727,18.4070716242362,0 
                          </coordinates>
                        </LinearRing>
                      </outerBoundaryIs>
                    </Polygon>
              </Placemark>
              <Placemark>
                <name>AOO - enKm2</name>
                <styleUrl>#msn_ylw-pushpin6</styleUrl>
                    <Polygon>
                      <tessellate>1</tessellate>
                      <outerBoundaryIs>
                        <LinearRing>
                          <coordinates>
                              -64.75055765929093,18.312422208278623,0 
                              -64.73259135583385,18.312422208278623,0 
                              -64.73259135583385,18.331347942971654,0 
                              -64.75055765929093,18.331347942971654,0 
                              -64.75055765929093,18.312422208278623,0 
                          </coordinates>
                        </LinearRing>
                      </outerBoundaryIs>
                    </Polygon>
              </Placemark>
              <Placemark>
                <name>AOO - enKm2</name>
                <styleUrl>#msn_ylw-pushpin6</styleUrl>
                    <Polygon>
                      <tessellate>1</tessellate>
                      <outerBoundaryIs>
                        <LinearRing>
                          <coordinates>
                              -64.73259135583385,18.312422208278623,0 
                              -64.71462505237677,18.312422208278623,0 
                              -64.71462505237677,18.331347942971654,0 
                              -64.73259135583385,18.331347942971654,0 
                              -64.73259135583385,18.312422208278623,0 
                          </coordinates>
                        </LinearRing>
                      </outerBoundaryIs>
                    </Polygon>
              </Placemark>
              <Placemark>
                <name>AOO - enKm2</name>
                <styleUrl>#msn_ylw-pushpin6</styleUrl>
                    <Polygon>
                      <tessellate>1</tessellate>
                      <outerBoundaryIs>
                        <LinearRing>
                          <coordinates>
                              -64.71462505237677,18.312422208278623,0 
                              -64.6966587489197,18.312422208278623,0 
                              -64.6966587489197,18.331347942971654,0 
                              -64.71462505237677,18.331347942971654,0 
                              -64.71462505237677,18.312422208278623,0 
                          </coordinates>
                        </LinearRing>
                      </outerBoundaryIs>
                    </Polygon>
              </Placemark>
              <Placemark>
                <name>AOO - enKm2</name>
                <styleUrl>#msn_ylw-pushpin6</styleUrl>
                    <Polygon>
                      <tessellate>1</tessellate>
                      <outerBoundaryIs>
                        <LinearRing>
                          <coordinates>
                              -64.71462505237677,18.35027574916604,0 
                              -64.6966587489197,18.35027574916604,0 
                              -64.6966587489197,18.36920562960847,0 
                              -64.71462505237677,18.36920562960847,0 
                              -64.71462505237677,18.35027574916604,0 
                          </coordinates>
                        </LinearRing>
                      </outerBoundaryIs>
                    </Polygon>
              </Placemark>
        </Folder>
        <Folder>
          <name>EOO - 45.884Km2</name>
          <Placemark>
            <name>EOO - 45.884Km2</name>
            <styleUrl>#msn_ylw-pushpin5</styleUrl>
            <Polygon>
              <tessellate>1</tessellate>
              <outerBoundaryIs>
                <LinearRing>
                  <coordinates>
                      -64.700833,18.312985,0 
                      -64.700744,18.312999,0 
                      -64.700744,18.312999,0 
                      -64.700717,18.313017,0 
                      -64.700717,18.313017,0 
                      -64.587888,18.424002,0 
                      -64.587888,18.424002,0 
                      -64.587696,18.424357,0 
                      -64.587696,18.424357,0 
                      -64.587539,18.424752,0 
                      -64.587539,18.424752,0 
                      -64.587732,18.424878,0 
                      -64.587732,18.424878,0 
                      -64.701794,18.360657,0 
                      -64.701794,18.360657,0 
                      -64.705255,18.35815,0 
                      -64.705255,18.35815,0 
                      -64.738582,18.327662,0 
                      -64.738582,18.327662,0 
                      -64.740496,18.32077,0 
                      -64.740496,18.32077,0 
                      -64.737359,18.317177,0 
                      -64.737359,18.317177,0 
                      -64.700833,18.312985,0 
                  </coordinates>
                </LinearRing>
              </outerBoundaryIs>
            </Polygon>
          </Placemark>
        </Folder>
        <ScreenOverlay id="khScreenOverlay756">
          <name>GeoCAT Analsysis result</name>
          <description>EOO: 45.884 Km2 CR, AOO: en Km2 20.000</description>
          <Icon>
            <href>http://chart.apis.google.com/chart?chst=d_text_outline&amp;chf=bg,s,EFEFEF&amp;chma=130,130,130,130&amp;chld=0A0A0A|16|l|FFFFFF|b|Result|EOO: 45.884 Km2 CR|AOO: en Km2 20.000</href>
          </Icon>
          <overlayXY x="0" y="1" xunits="fraction" yunits="fraction"/>
          <screenXY x="0" y="1" xunits="fraction" yunits="fraction"/>
          <rotationXY x="0.5" y="0.5" xunits="fraction" yunits="fraction"/>
          <size x="0" y="0" xunits="pixels" yunits="pixels"/>
        </ScreenOverlay>
  </Folder>
</Document>
</kml>
